# Supplementary material for: Evaluation of the Kinetics of Antibody Response to COVID-19 Vaccine in Solid Organ Transplant Recipients: The Prospective Multicenter ORCHESTRA Cohort
Source: Microorganisms. 2022 May 12;10(5):1021. doi: 10.3390/microorganisms10051021 (PMC9147204; doi:10.3390/microorganisms10051021)
Supplement: Supplementary file 1 [file microorganisms-10-01021-s001.zip]

Archive with 1 entries (1 files):
- microorganisms-1708906-supplementary.pdf
